# Supplementary material for: Metagenomic analysis demonstrates distinct changes in the gut microbiome of Kawasaki diseases children
Source: Front Immunol. 2024 Jul 22;15:1416185. doi: 10.3389/fimmu.2024.1416185 (PMC11298399; doi:10.3389/fimmu.2024.1416185)
Supplement: Supplementary Table 1 — List of differential microbes among control, Bef-IVIG and Aft-IVIG group for six groups of time series analysis. [file Table_1.xlsx]

## Sheet: 6351f483e7424a04.cluster
Name	Cluster
Anaerococcus mediterraneensis	1
Bacteroides fragilis	1
Ezakiella massiliensis	1
Prevotella melaninogenica	1
Sphingomonas sp. AAP5	1
Streptococcus pseudoporcinus	1
Streptococcus pyogenes	1
Alistipes onderdonkii	2
Cutibacterium acnes	2
Megamonas funiformis	2
Parabacteroides distasonis	2
Phocaeicola vulgatus	2
Streptococcus parasanguinis	2
Streptococcus sanguinis	2
Streptococcus thermophilus	2
Bacteroides caccae	3
Bacteroides thetaiotaomicron	3
Bradyrhizobium sp. 6(2017)	3
Bradyrhizobium sp. SK17	3
Campylobacter hominis	3
Campylobacter ureolyticus	3
Fusobacterium nucleatum	3
Hungatella hathewayi	3
Lactobacillus iners	3
Lawsonella clevelandensis	3
Parvimonas micra	3
Peptostreptococcaceae bacterium oral taxon 929	3
Porphyromonas asaccharolytica	3
Prevotella dentalis	3
Prevotella enoeca	3
Prevotella intermedia	3
Prevotella jejuni	3
Blautia sp. SC05B48	4
Enterococcus avium	4
Haemophilus parainfluenzae	4
Klebsiella sp. LY	4
Rothia mucilaginosa	4
Ruthenibacterium lactatiformans	4
Veillonella parvula	4
Akkermansia muciniphila	5
Alistipes shahii	5
Anaerostipes hadrus	5
Bacteroides ovatus	5
Bacteroides uniformis	5
Collinsella aerofaciens	5
Faecalibacterium prausnitzii	5
Flavonifractor plautii	5
Lachnospira eligens	5
Lachnospiraceae bacterium GAM79	5
Lachnospiraceae bacterium KM106-2	5
Phocaeicola dorei	5
Roseburia hominis	5
Roseburia intestinalis	5
Abiotrophia defectiva	6
Alistipes finegoldii	6
Anaerococcus prevotii	6
Bacteroides cellulosilyticus	6
Bacteroides sp. A1C1	6
Bifidobacterium pseudocatenulatum	6
Corynebacterium segmentosum	6
Corynebacterium striatum	6
Enterobacter asburiae	6
Finegoldia magna	6
Mobiluncus curtisii	6
Peptoniphilus harei	6
Phreatobacter stygius	6
Ralstonia mannitolilytica	6
Saccharomyces cerevisiae	6
Sphingomonas paucimobilis	6
Stenotrophomonas maltophilia	6
